# Supplementary material for: Benign thyroid disease and the risk of breast cancer: An updated systematic review and meta-analysis
Source: Front Endocrinol (Lausanne). 2022 Oct 12;13:984593. doi: 10.3389/fendo.2022.984593 (PMC9596990; doi:10.3389/fendo.2022.984593)
Supplement: Supplementary file 1 [file Table_1.xlsx]

## Sheet: Supplement figure 1
Supplement figure 1 Diagnostic criteria of benign thyroid diseases
Name of diseases	Diagnostic criteria
Autoimmune thyroiditis	①The exsistence of serum antibody (TPOAb, TGAb or microsomal);
	②Evidence of thyroid dysfunction, including subclinical hypothyroidism (increased TSH and normal T3/T4) and hypothyroidism (increased TSH and decreased T3/T4);
	③Histological confirmation of the diagnosis (infiltrating lymphocytes can be seen by FNAC).
	Conformed to ① and one of ② or ③
Goiter	Increased thyroid volume on ultrasound, palpable goitre can be detected by physical examination.
Hypothyroidism	①Symptoms and signs of hyperthyroidism;
	②Thyroid function tests indicating hypothyroidism (increased TSH and decreased T3/T4).
Hyperthyroidism	①Symptoms and signs of hyperthyroidism;
	②Thyroid function tests indicating thyrotoxicosis (decreased TSH and raised T3/T4).
Graves Disease	①Presence of TSH-receptor antibody；
	②Thyroid function tests indicating thyrotoxicosis (decreased TSH and raised T3/T4).
Aggressiveness of BC	①tumor stageⅡ、Ⅲ、Ⅳ;
	②larger tumors (>20mm)；
	③negative ER and PGR status；
	④occurrence of lymph node metastases.

## Sheet: Supplement figure 2
Supplement figure 2 Quality assessment of the included studies using Newcastle-Ottawa Quality Assessment Scale
Study	Selection				Comparability of cases and controls	Exposure			score
	Case definition adequate	Representative-ness of the cases	Selection of controls	Definition of controls		Ascertain-ment of exposure	Same method of ascertainment for cases and controls	Non-response rate
Bach et al, 2020	☆	★	★	★	★★	★	★	☆	8
Weng et al, 2020	★	★	★	★	★★	★	★	☆	8
Weng et al, 2018	★	★	★	★	★★	★	★	☆	8
Freitas et al, 2016	★	★	☆	★	★★	★	★	☆	7
Søgaard et al, 2016	★	★	★	★	★★	★	★	☆	8
Tosovic et al, 2014	★	★	☆	★	★★	★	★	☆	7
Szychta et al, 2013	☆	★	☆	★	★★	★	★	☆	6
Jiskra et al, 2007	★	★	☆	★	★☆	★	★	☆	6
Cristofanilli et al, 2005	★	★	☆	★	★★	☆	★	☆	6
Turken et al, 2003	★	★	☆	★	★☆	★	★	☆	6
Simon et al, 2002	★	★	★	★	★★	☆	★	☆	7
Gogas et al, 2001	★	★	☆	★	★☆	★	★	☆	6
Talamini et al, 1997	★	★	☆	★	★★	★	★	☆	7
Giani et al, 1996	★	★	★	★	★☆	☆	★	☆	6
Smyth et al, 1996	★	★	☆	★	★★	★	★	☆	7
Adamopoulos et al, 1986	★	★	☆	★	★☆	★	★	☆	6
Brinton et al, 1984	★	★	☆	★	★★	★	★	☆	7
Kalache et al, 1982	★	★	☆	★	★☆	★	★	☆	6
